# Supplementary material for: Synthesis of Porous Activated Carbon Doped with Tetramethylammonium Hydroxide: Evaluation of Excellent Gasoline Vapor Adsorption Performance and Activation Mechanism
Source: Molecules. 2023 Aug 4;28(15):5868. doi: 10.3390/molecules28155868 (PMC10421261; doi:10.3390/molecules28155868)
Supplement: Supplementary file 1 [file molecules-28-05868-s001.zip]

Archive with 1 entries (1 files):
- molecules-2496738-supplementary.pdf
